# Supplementary material for: Real-Time Monitoring and Step-by-Step Guidance for Transcatheter Tricuspid Annuloplasty Using Transesophageal Echocardiography
Source: J Cardiovasc Dev Dis. 2022 Nov 25;9(12):415. doi: 10.3390/jcdd9120415 (PMC9781931; doi:10.3390/jcdd9120415)
Supplement: Supplementary file 1 [file jcdd-09-00415-s001.zip]

Archive with 1 entries (1 files):
- jcdd-2022088-supplementary.pdf
